# Supplementary material for: Small intestinal microbiota composition and the prognosis of infants with ileostomy resulting from distinct primary diseases
Source: BMC Gastroenterol. 2020 Jul 13;20:224. doi: 10.1186/s12876-020-01366-0 (PMC7359560; doi:10.1186/s12876-020-01366-0)
Supplement: Supplementary file 1 — Additional file 1. [file 12876_2020_1366_MOESM1_ESM.xls]

## Sheet: Sheet1
infant	Sex	Diagnosis	Remaining small bowel length (cm)	PN(day)	GA(week)	The operation day age (d)	Close the fistula day age	Operative weight (g)	Close the fistula weight(g)	Growth rate of body mass (g/d)	shannon index	Colonitis	BF	septicemia	DB	ALT	AST	Types of antibiotics	Withdrawal time of antibiotics (d)
H01	Sex1	HD	90	41	30	38	176	2150	7600	39	1.26173	-	+	+	251	153	256	6	90
H02	Sex2	HD	85	37	34	1	48	2090	2460	8	1.31501	-	-	+	13.5	4	14	4	23
H03	Sex1	HD	100	11	37	40	186	2400	6500	28	1.95307	+	-	+	6.7	18	34	4	60
H04	Sex2	HD	100	19	38	2	116	2810	7000	37	0.78879	+	-	+	130.94	604	534	7	30
H05	Sex1	HD	110	21	40	34	328	3500	8000	15	1.74646	+	-	-	12.9	15	21	5	15
H06	Sex2	HD	110	91	40	27	177	3500	6000	17	1.80995	+	-	+	22.1	32	35	4	10
H07	Sex2	HD	80	30	35	1	348	1300	6600	15	1.31891	+	-	+	67	135	108	5	20
H08	Sex1	HD	100	18	40	50	175	3350	7000	29	0.782392	+	-	+	66.7	31	97	5	17
M01	Sex1	MP	76	17	35	12	103	2550	5000	27	1.4495	+	-	+	26.4	7	33	3	7
M02	Sex1	MP	42.5	75	34	1	55	1630	1890	5	0.97725	+	-	+	23.4	21	98	5	26
M03	Sex2	MP	40	85	37	17	178	3200	6200	19	1.10117	-	+	-	69.6	45	103	4	16
M04	Sex1	MP	55	59	35	2	41	2500	2800	8	1.27512	-	-	-	17.9	14	41	4	7
M05	Sex2	MP	80	57	40	0	38	2900	4000	29	1.55494	+	-	+	25.1	13	42	3	77
M06	Sex2	MP	105	19	36	0	85	3250	5500	26	0.626473	-	-	-	23.9	10	37	5	30
M07	Sex2	MP	160	26	37	1	107	2820	6000	30	1.01375	-	-	+	11.5	14	53	4	30
N01	Sex1	NEC	72	27	33	24	161	1900	3580	12	0.202158	+	-	+	31.3	26	79	5	13
N02	Sex1	NEC	100	47	34	8	147	1970	5200	23	1.82893	-	-	+	11.6	17	78	5	24
N03	Sex1	NEC	75	21	39	77	171	3500	2850	-7	1.56936	+	-	+	3.3	169	150	6	14
N04	Sex1	NEC	75	34	30	53	272	1700	7000	24	0.706999	-	-	+	15.4	26	47	6	7
N05	Sex1	NEC	80	20	39	5	115	2850	5500	24	1.33541	-	-	+	15.8	22	52	5	20
N06	Sex1	NEC	100	29	27	36	190	1140	4000	19	0.605032	-	+	-	11.1	17	45	4	1
N07	Sex1	NEC	80	61	30	32	188	1000	5700	30	1.4978	-	+	+	26.5	108	98	3	2
N08	Sex1	NEC	85	61	31	17	157	1600	6000	31	1.37941	-	-	+	22.3	46	66	6	0
N09	Sex1	NEC	100	18	33	11	108	2420	5000	27	1.43838	-	+	-	16.2	24	47	3	10
N10	Sex2	NEC	90	74	30	30	89	1610	2660	18	1.41652	-	-	+	15.9	19	40	6	30
N11	Sex1	NEC	75	26	28	16	147	1100	5000	30	1.49051	-	+	+	16.21	10	61	5	5
N12	Sex1	NEC	80	32	33	4	122	1510	6300	41	0.577904	-	-	+	91.6	103	233	4	10
N13	Sex2	NEC	100	28	25	46	171	1370	5500	33	1.42165	-	+	+	12.4	19	54	5	6
N14	Sex1	NEC	80	32	28	5	111	1160	4000	27	0.2556	-	-	-	23.2	11	60	4	14
N15	Sex1	NEC	80	32	31	3	121	1080	3700	22	0.275357	+	+	-	12.8	11	67	4	10
FN - pareteral nutrition					ALT - alanine aminotransferase (U/L)
GA - gestational age					AST - aspartate aminotransferase (U/L)
BF - breast feeding					HD - hirschsprung's diasease
BD - direct bilirubin (ummol/L)					MP - mecond peritonitis
					NEC - necrotic enterocolitis
